# Supplementary material for: A Hydrogel as a Bespoke Delivery Platform for Stromal Cell-Derived Factor-1
Source: Gels. 2022 Apr 6;8(4):224. doi: 10.3390/gels8040224 (PMC9025061; doi:10.3390/gels8040224)
Supplement: Supplementary file 1 [file gels-08-00224-s001.zip]

Archive with 1 entries (1 files):
- gels-1649827-supplementary.pdf
